# Supplementary material for: Safety, Tolerability, and Immunogenicity of V160, a Conditionally Replication-Defective Cytomegalovirus Vaccine, in Healthy Japanese Men in a Randomized, Controlled Phase 1 Study
Source: Antibodies (Basel). 2023 Mar 10;12(1):22. doi: 10.3390/antib12010022 (PMC10045923; doi:10.3390/antib12010022)
Supplement: Supplementary file 1 [file antibodies-12-00022-s001.zip]

Archive with 1 entries (1 files):
- antibodies-2237111-supplementary-final.docx
